# Supplementary material for: Expression of Epithelial Alarmin Receptor on Innate Lymphoid Cells Type 2 in Eosinophilic Chronic Obstructive Pulmonary Disease
Source: Adv Respir Med. 2024 Oct 18;92(5):429–43. doi: 10.3390/arm92050039 (PMC11505438; doi:10.3390/arm92050039)
Supplement: Supplementary file 1 [file arm-92-00039-s001.zip]

Archive with 7 entries (7 files):
- arm-3217504-supplementary.pdf
- Supplementary Figure 1.pdf
- Supplementary Figure 2.pdf
- Supplementary Figure 3.pdf
- Supplementary Figure 4.pdf
- Supplementary Figure 5.pdf
- Supplementary Figure 6.pdf
